# Supplementary material for: Current Salivary Glands Biopsy Techniques: A Comprehensive Review
Source: Healthcare (Basel). 2022 Aug 14;10(8):1537. doi: 10.3390/healthcare10081537 (PMC9408798; doi:10.3390/healthcare10081537)
Supplement: Supplementary file 1 [file healthcare-10-01537-s001.zip]

Archive with 1 entries (1 files):
- healthcare-1829402-supplementary.pdf
